# Supplementary material for: Updated fiducial distribution of parameters in the associated delta-lognormal population
Source: PLoS One. 2024 Jun 5;19(6):e0298307. doi: 10.1371/journal.pone.0298307 (PMC11152293; doi:10.1371/journal.pone.0298307)
Supplement: S1 File — (ZIP) [file pone.0298307.s001.zip]

Archive with 13 entries (12 files):
- Supplementary/
- __MACOSX/._Supplementary
- Supplementary/Supplementary material.log
- __MACOSX/Supplementary/._Supplementary material.log
- Supplementary/Supplementary material.aux
- __MACOSX/Supplementary/._Supplementary material.aux
- Supplementary/Supplementary material.tex
- __MACOSX/Supplementary/._Supplementary material.tex
- Supplementary/Supplementary material.out
- __MACOSX/Supplementary/._Supplementary material.out
- Supplementary/Supplementary material.synctex.gz
- Supplementary/Supplementary material.pdf
- __MACOSX/Supplementary/._Supplementary material.pdf
