# Supplementary material for: Updated fiducial distribution of parameters in the associated delta-lognormal population
Source: PLoS One. 2024 Jun 5;19(6):e0298307. doi: 10.1371/journal.pone.0298307 (PMC11152293; doi:10.1371/journal.pone.0298307)
Supplement: S1 File — (ZIP) [file pone.0298307.s001.zip › Supplementary/Supplementary material.log]

This is pdfTeX, Version 3.141592653-2.6-1.40.23 (TeX Live 2022/dev) (preloaded format=pdflatex 2021.7.18)  20 FEB 2024 11:23
entering extended mode
 restricted \write18 enabled.
 file:line:error style messages enabled.
 %&-line parsing enabled.
**"Supplementary material.tex"
(./Supplementary material.tex
LaTeX2e <2021-06-01> patch level 1
L3 programming layer <2021-07-12>
(/usr/local/texlive/2021/texmf-dist/tex/latex/amscls/amsart.cls
Document Class: amsart 2020/05/29 v2.20.6
\linespacing=\dimen138
\normalparindent=\dimen139
\normaltopskip=\skip47
(/usr/local/texlive/2021/texmf-dist/tex/latex/amsmath/amsmath.sty
Package: amsmath 2021/04/20 v2.17j AMS math features
\@mathmargin=\skip48

For additional information on amsmath, use the `?' option.
(/usr/local/texlive/2021/texmf-dist/tex/latex/amsmath/amstext.sty
Package: amstext 2000/06/29 v2.01 AMS text

(/usr/local/texlive/2021/texmf-dist/tex/latex/amsmath/amsgen.sty
File: amsgen.sty 1999/11/30 v2.0 generic functions
\@emptytoks=\toks16
\ex@=\dimen140
))
(/usr/local/texlive/2021/texmf-dist/tex/latex/amsmath/amsbsy.sty
Package: amsbsy 1999/11/29 v1.2d Bold Symbols
\pmbraise@=\dimen141
)
(/usr/local/texlive/2021/texmf-dist/tex/latex/amsmath/amsopn.sty
Package: amsopn 2016/03/08 v2.02 operator names
)
\inf@bad=\count182
LaTeX Info: Redefining \frac on input line 234.
\uproot@=\count183
\leftroot@=\count184
LaTeX Info: Redefining \overline on input line 399.
\classnum@=\count185
\DOTSCASE@=\count186
LaTeX Info: Redefining \ldots on input line 496.
LaTeX Info: Redefining \dots on input line 499.
LaTeX Info: Redefining \cdots on input line 620.
\Mathstrutbox@=\box50
\strutbox@=\box51
\big@size=\dimen142
LaTeX Font Info:    Redeclaring font encoding OML on input line 743.
LaTeX Font Info:    Redeclaring font encoding OMS on input line 744.
\macc@depth=\count187
\c@MaxMatrixCols=\count188
\dotsspace@=\muskip16
\c@parentequation=\count189
\dspbrk@lvl=\count190
\tag@help=\toks17
\row@=\count191
\column@=\count192
\maxfields@=\count193
\andhelp@=\toks18
\eqnshift@=\dimen143
\alignsep@=\dimen144
\tagshift@=\dimen145
\tagwidth@=\dimen146
\totwidth@=\dimen147
\lineht@=\dimen148
\@envbody=\toks19
\multlinegap=\skip49
\multlinetaggap=\skip50
\mathdisplay@stack=\toks20
LaTeX Info: Redefining \[ on input line 2923.
LaTeX Info: Redefining \] on input line 2924.
)
LaTeX Font Info:    Trying to load font information for U+msa on input line 397
.

(/usr/local/texlive/2021/texmf-dist/tex/latex/amsfonts/umsa.fd
File: umsa.fd 2013/01/14 v3.01 AMS symbols A
)
(/usr/local/texlive/2021/texmf-dist/tex/latex/amsfonts/amsfonts.sty
Package: amsfonts 2013/01/14 v3.01 Basic AMSFonts support
\symAMSa=\mathgroup4
\symAMSb=\mathgroup5
LaTeX Font Info:    Redeclaring math symbol \hbar on input line 98.
LaTeX Font Info:    Overwriting math alphabet `\mathfrak' in version `bold'
(Font)                  U/euf/m/n --> U/euf/b/n on input line 106.
)
\copyins=\insert199
\abstractbox=\box52
\listisep=\skip51
\c@part=\count194
\c@section=\count195
\c@subsection=\count196
\c@subsubsection=\count197
\c@paragraph=\count198
\c@subparagraph=\count266
\c@figure=\count267
\c@table=\count268
\abovecaptionskip=\skip52
\belowcaptionskip=\skip53
\captionindent=\dimen149
\thm@style=\toks21
\thm@bodyfont=\toks22
\thm@headfont=\toks23
\thm@notefont=\toks24
\thm@headpunct=\toks25
\thm@preskip=\skip54
\thm@postskip=\skip55
\thm@headsep=\skip56
\dth@everypar=\toks26
)
(/usr/local/texlive/2021/texmf-dist/tex/latex/amsrefs/amsrefs.sty
Package: amsrefs 2013/03/07 v2.14

(/usr/local/texlive/2021/texmf-dist/tex/latex/url/url.sty
\Urlmuskip=\muskip17
Package: url 2013/09/16  ver 3.4  Verb mode for urls, etc.
)
(/usr/local/texlive/2021/texmf-dist/tex/latex/amsrefs/pcatcode.sty
Package: pcatcode 2002/04/16 v1.04
)
(/usr/local/texlive/2021/texmf-dist/tex/latex/amsrefs/ifoption.sty
Package: ifoption 2002/03/04 v1.02
)
(/usr/local/texlive/2021/texmf-dist/tex/latex/amsrefs/rkeyval.sty
Package: rkeyval 2004/05/05 v1.08
\@temptokenb=\toks27
\rsk@toks=\toks28
)
(/usr/local/texlive/2021/texmf-dist/tex/latex/amsrefs/textcmds.sty
Package: textcmds 2012/08/02 v2.00
)
(/usr/local/texlive/2021/texmf-dist/tex/latex/amsrefs/mathscinet.sty
Package: mathscinet 2002/04/17 v1.05
)
\c@bib=\count269
\@maxlabelwidth=\dimen150
\c@bib@env=\count270
\bib@dbfile=\read2
\alpha@suffix=\count271
\series@index=\count272
)
(/usr/local/texlive/2021/texmf-dist/tex/latex/amsfonts/amssymb.sty
Package: amssymb 2013/01/14 v3.01 AMS font symbols
)
(/usr/local/texlive/2021/texmf-dist/tex/latex/delimset/delimset.sty
Package: delimset 2018/12/30 v1.1 convenient size control for delimiter sets

(/usr/local/texlive/2021/texmf-dist/tex/latex/graphics/keyval.sty
Package: keyval 2014/10/28 v1.15 key=value parser (DPC)
\KV@toks@=\toks29
))
(/usr/local/texlive/2021/texmf-dist/tex/latex/siunitx/siunitx.sty
Package: siunitx 2021-07-06 v3.0.19 A comprehensive (SI) units package
\l__siunitx_angle_tmp_dim=\dimen151
\l__siunitx_angle_marker_box=\box53
\l__siunitx_angle_unit_box=\box54
\l__siunitx_compound_count_int=\count273

(/usr/local/texlive/2021/texmf-dist/tex/latex/translations/translations.sty
Package: translations 2021/01/17 v1.10a internationalization of LaTeX2e package
s (CN)

(/usr/local/texlive/2021/texmf-dist/tex/latex/etoolbox/etoolbox.sty
Package: etoolbox 2020/10/05 v2.5k e-TeX tools for LaTeX (JAW)
\etb@tempcnta=\count274
)
(/usr/local/texlive/2021/texmf-dist/tex/generic/pdftexcmds/pdftexcmds.sty
Package: pdftexcmds 2020-06-27 v0.33 Utility functions of pdfTeX for LuaTeX (HO
)

(/usr/local/texlive/2021/texmf-dist/tex/generic/infwarerr/infwarerr.sty
Package: infwarerr 2019/12/03 v1.5 Providing info/warning/error messages (HO)
)
(/usr/local/texlive/2021/texmf-dist/tex/generic/iftex/iftex.sty
Package: iftex 2020/03/06 v1.0d TeX engine tests
)
(/usr/local/texlive/2021/texmf-dist/tex/generic/ltxcmds/ltxcmds.sty
Package: ltxcmds 2020-05-10 v1.25 LaTeX kernel commands for general use (HO)
)
Package pdftexcmds Info: \pdf@primitive is available.
Package pdftexcmds Info: \pdf@ifprimitive is available.
Package pdftexcmds Info: \pdfdraftmode found.
))
\l__siunitx_number_exponent_fixed_int=\count275
\l__siunitx_number_min_decimal_int=\count276
\l__siunitx_number_min_integer_int=\count277
\l__siunitx_number_round_precision_int=\count278
\l__siunitx_number_group_minimum_int=\count279

(/usr/local/texlive/2021/texmf-dist/tex/latex/graphics/color.sty
Package: color 2020/02/24 v1.2b Standard LaTeX Color (DPC)

(/usr/local/texlive/2021/texmf-dist/tex/latex/graphics-cfg/color.cfg
File: color.cfg 2016/01/02 v1.6 sample color configuration
)
Package color Info: Driver file: pdftex.def on input line 149.

(/usr/local/texlive/2021/texmf-dist/tex/latex/graphics-def/pdftex.def
File: pdftex.def 2020/10/05 v1.2a Graphics/color driver for pdftex
))
\l__siunitx_table_tmp_box=\box55
\l__siunitx_table_tmp_dim=\dimen152
\l__siunitx_table_column_width_dim=\dimen153
\l__siunitx_table_integer_box=\box56
\l__siunitx_table_decimal_box=\box57
\l__siunitx_table_before_box=\box58
\l__siunitx_table_after_box=\box59
\l__siunitx_table_before_dim=\dimen154
\l__siunitx_table_carry_dim=\dimen155
\l__siunitx_unit_tmp_int=\count280
\l__siunitx_unit_position_int=\count281
\l__siunitx_unit_total_int=\count282

(/usr/local/texlive/2021/texmf-dist/tex/latex/l3packages/l3keys2e/l3keys2e.sty
(/usr/local/texlive/2021/texmf-dist/tex/latex/l3kernel/expl3.sty
Package: expl3 2021-07-12 L3 programming layer (loader) 

(/usr/local/texlive/2021/texmf-dist/tex/latex/l3backend/l3backend-pdftex.def
File: l3backend-pdftex.def 2021-07-12 L3 backend support: PDF output (pdfTeX)
\l__color_backend_stack_int=\count283
\l__pdf_internal_box=\box60
))
Package: l3keys2e 2021-06-18 LaTeX2e option processing using LaTeX3 keys
) (/usr/local/texlive/2021/texmf-dist/tex/latex/tools/array.sty
Package: array 2021/04/20 v2.5e Tabular extension package (FMi)
\col@sep=\dimen156
\ar@mcellbox=\box61
\extrarowheight=\dimen157
\NC@list=\toks30
\extratabsurround=\skip57
\backup@length=\skip58
\ar@cellbox=\box62
))
(/usr/local/texlive/2021/texmf-dist/tex/latex/caption/caption.sty
Package: caption 2020/10/26 v3.5g Customizing captions (AR)

(/usr/local/texlive/2021/texmf-dist/tex/latex/caption/caption3.sty
Package: caption3 2020/10/21 v2.2e caption3 kernel (AR)
\captionmargin=\dimen158
\captionmargin@=\dimen159
\captionwidth=\dimen160
\caption@tempdima=\dimen161
\caption@indent=\dimen162
\caption@parindent=\dimen163
\caption@hangindent=\dimen164
Package caption Info: AMS or SMF document class detected.

(/usr/local/texlive/2021/texmf-dist/tex/latex/caption/caption-ams-smf.sto
File: caption-ams-smf.sto 2020/08/22 v2.0 Adaption of the caption package to th
e AMS and SMF document classes (AR)
))
\c@caption@flags=\count284
\c@continuedfloat=\count285
)
(/usr/local/texlive/2021/texmf-dist/tex/latex/hyperref/hyperref.sty
Package: hyperref 2021-06-07 v7.00m Hypertext links for LaTeX

(/usr/local/texlive/2021/texmf-dist/tex/generic/kvsetkeys/kvsetkeys.sty
Package: kvsetkeys 2019/12/15 v1.18 Key value parser (HO)
)
(/usr/local/texlive/2021/texmf-dist/tex/generic/kvdefinekeys/kvdefinekeys.sty
Package: kvdefinekeys 2019-12-19 v1.6 Define keys (HO)
)
(/usr/local/texlive/2021/texmf-dist/tex/generic/pdfescape/pdfescape.sty
Package: pdfescape 2019/12/09 v1.15 Implements pdfTeX's escape features (HO)
)
(/usr/local/texlive/2021/texmf-dist/tex/latex/hycolor/hycolor.sty
Package: hycolor 2020-01-27 v1.10 Color options for hyperref/bookmark (HO)
)
(/usr/local/texlive/2021/texmf-dist/tex/latex/letltxmacro/letltxmacro.sty
Package: letltxmacro 2019/12/03 v1.6 Let assignment for LaTeX macros (HO)
)
(/usr/local/texlive/2021/texmf-dist/tex/latex/auxhook/auxhook.sty
Package: auxhook 2019-12-17 v1.6 Hooks for auxiliary files (HO)
)
(/usr/local/texlive/2021/texmf-dist/tex/latex/kvoptions/kvoptions.sty
Package: kvoptions 2020-10-07 v3.14 Key value format for package options (HO)
)
\@linkdim=\dimen165
\Hy@linkcounter=\count286
\Hy@pagecounter=\count287

(/usr/local/texlive/2021/texmf-dist/tex/latex/hyperref/pd1enc.def
File: pd1enc.def 2021-06-07 v7.00m Hyperref: PDFDocEncoding definition (HO)
Now handling font encoding PD1 ...
... no UTF-8 mapping file for font encoding PD1
)
(/usr/local/texlive/2021/texmf-dist/tex/latex/hyperref/hyperref-langpatches.def
File: hyperref-langpatches.def 2021-06-07 v7.00m Hyperref: patches for babel la
nguages
) (/usr/local/texlive/2021/texmf-dist/tex/generic/intcalc/intcalc.sty
Package: intcalc 2019/12/15 v1.3 Expandable calculations with integers (HO)
)
(/usr/local/texlive/2021/texmf-dist/tex/generic/etexcmds/etexcmds.sty
Package: etexcmds 2019/12/15 v1.7 Avoid name clashes with e-TeX commands (HO)
)
\Hy@SavedSpaceFactor=\count288

(/usr/local/texlive/2021/texmf-dist/tex/latex/hyperref/puenc.def
File: puenc.def 2021-06-07 v7.00m Hyperref: PDF Unicode definition (HO)
Now handling font encoding PU ...
... no UTF-8 mapping file for font encoding PU
)
Package hyperref Info: Option `colorlinks' set `true' on input line 4073.
Package hyperref Info: Option `ocgcolorlinks' set `true' on input line 4073.
Package hyperref Info: Hyper figures OFF on input line 4192.
Package hyperref Info: Link nesting OFF on input line 4197.
Package hyperref Info: Hyper index ON on input line 4200.
Package hyperref Info: Plain pages OFF on input line 4207.
Package hyperref Info: Backreferencing OFF on input line 4212.
Package hyperref Info: Implicit mode ON; LaTeX internals redefined.
Package hyperref Info: Bookmarks ON on input line 4445.
\c@Hy@tempcnt=\count289
LaTeX Info: Redefining \url on input line 4804.
\XeTeXLinkMargin=\dimen166

(/usr/local/texlive/2021/texmf-dist/tex/generic/bitset/bitset.sty
Package: bitset 2019/12/09 v1.3 Handle bit-vector datatype (HO)

(/usr/local/texlive/2021/texmf-dist/tex/generic/bigintcalc/bigintcalc.sty
Package: bigintcalc 2019/12/15 v1.5 Expandable calculations on big integers (HO
)
))
\Fld@menulength=\count290
\Field@Width=\dimen167
\Fld@charsize=\dimen168
Package hyperref Info: Hyper figures OFF on input line 6076.
Package hyperref Info: Link nesting OFF on input line 6081.
Package hyperref Info: Hyper index ON on input line 6084.
Package hyperref Info: backreferencing OFF on input line 6091.
Package hyperref Info: Link coloring ON on input line 6094.
Package hyperref Info: Link coloring with OCG ON on input line 6099.
Package hyperref Info: PDF/A mode OFF on input line 6106.
LaTeX Info: Redefining \ref on input line 6146.
LaTeX Info: Redefining \pageref on input line 6150.

(/usr/local/texlive/2021/texmf-dist/tex/latex/base/atbegshi-ltx.sty
Package: atbegshi-ltx 2021/01/10 v1.0c Emulation of the original atbegshi
package with kernel methods
)
\Hy@abspage=\count291
\c@Item=\count292
\c@Hfootnote=\count293
)
Package hyperref Info: Driver (autodetected): hpdftex.

(/usr/local/texlive/2021/texmf-dist/tex/latex/hyperref/hpdftex.def
File: hpdftex.def 2021-06-07 v7.00m Hyperref driver for pdfTeX

(/usr/local/texlive/2021/texmf-dist/tex/latex/base/atveryend-ltx.sty
Package: atveryend-ltx 2020/08/19 v1.0a Emulation of the original atvery packag
e
with kernel methods
)
\Fld@listcount=\count294
\c@bookmark@seq@number=\count295

(/usr/local/texlive/2021/texmf-dist/tex/latex/rerunfilecheck/rerunfilecheck.sty
Package: rerunfilecheck 2019/12/05 v1.9 Rerun checks for auxiliary files (HO)

(/usr/local/texlive/2021/texmf-dist/tex/generic/uniquecounter/uniquecounter.sty
Package: uniquecounter 2019/12/15 v1.4 Provide unlimited unique counter (HO)
)
Package uniquecounter Info: New unique counter `rerunfilecheck' on input line 2
86.
)
\Hy@SectionHShift=\skip59
) (/usr/local/texlive/2021/texmf-dist/tex/latex/pgf/frontendlayer/tikz.sty
(/usr/local/texlive/2021/texmf-dist/tex/latex/pgf/basiclayer/pgf.sty
(/usr/local/texlive/2021/texmf-dist/tex/latex/pgf/utilities/pgfrcs.sty
(/usr/local/texlive/2021/texmf-dist/tex/generic/pgf/utilities/pgfutil-common.te
x
\pgfutil@everybye=\toks31
\pgfutil@tempdima=\dimen169
\pgfutil@tempdimb=\dimen170

(/usr/local/texlive/2021/texmf-dist/tex/generic/pgf/utilities/pgfutil-common-li
sts.tex))
(/usr/local/texlive/2021/texmf-dist/tex/generic/pgf/utilities/pgfutil-latex.def
\pgfutil@abb=\box63
) (/usr/local/texlive/2021/texmf-dist/tex/generic/pgf/utilities/pgfrcs.code.tex
(/usr/local/texlive/2021/texmf-dist/tex/generic/pgf/pgf.revision.tex)
Package: pgfrcs 2021/05/15 v3.1.9a (3.1.9a)
))
Package: pgf 2021/05/15 v3.1.9a (3.1.9a)

(/usr/local/texlive/2021/texmf-dist/tex/latex/pgf/basiclayer/pgfcore.sty
(/usr/local/texlive/2021/texmf-dist/tex/latex/graphics/graphicx.sty
Package: graphicx 2020/12/05 v1.2c Enhanced LaTeX Graphics (DPC,SPQR)

(/usr/local/texlive/2021/texmf-dist/tex/latex/graphics/graphics.sty
Package: graphics 2021/03/04 v1.4d Standard LaTeX Graphics (DPC,SPQR)

(/usr/local/texlive/2021/texmf-dist/tex/latex/graphics/trig.sty
Package: trig 2016/01/03 v1.10 sin cos tan (DPC)
)
(/usr/local/texlive/2021/texmf-dist/tex/latex/graphics-cfg/graphics.cfg
File: graphics.cfg 2016/06/04 v1.11 sample graphics configuration
)
Package graphics Info: Driver file: pdftex.def on input line 107.
)
\Gin@req@height=\dimen171
\Gin@req@width=\dimen172
)
(/usr/local/texlive/2021/texmf-dist/tex/latex/pgf/systemlayer/pgfsys.sty
(/usr/local/texlive/2021/texmf-dist/tex/generic/pgf/systemlayer/pgfsys.code.tex
Package: pgfsys 2021/05/15 v3.1.9a (3.1.9a)
(/usr/local/texlive/2021/texmf-dist/tex/generic/pgf/utilities/pgfkeys.code.tex
\pgfkeys@pathtoks=\toks32
\pgfkeys@temptoks=\toks33

(/usr/local/texlive/2021/texmf-dist/tex/generic/pgf/utilities/pgfkeysfiltered.c
ode.tex
\pgfkeys@tmptoks=\toks34
))
\pgf@x=\dimen173
\pgf@y=\dimen174
\pgf@xa=\dimen175
\pgf@ya=\dimen176
\pgf@xb=\dimen177
\pgf@yb=\dimen178
\pgf@xc=\dimen179
\pgf@yc=\dimen180
\pgf@xd=\dimen181
\pgf@yd=\dimen182
\w@pgf@writea=\write3
\r@pgf@reada=\read3
\c@pgf@counta=\count296
\c@pgf@countb=\count297
\c@pgf@countc=\count298
\c@pgf@countd=\count299
\t@pgf@toka=\toks35
\t@pgf@tokb=\toks36
\t@pgf@tokc=\toks37
\pgf@sys@id@count=\count300

(/usr/local/texlive/2021/texmf-dist/tex/generic/pgf/systemlayer/pgf.cfg
File: pgf.cfg 2021/05/15 v3.1.9a (3.1.9a)
)
Driver file for pgf: pgfsys-pdftex.def

(/usr/local/texlive/2021/texmf-dist/tex/generic/pgf/systemlayer/pgfsys-pdftex.d
ef
File: pgfsys-pdftex.def 2021/05/15 v3.1.9a (3.1.9a)

(/usr/local/texlive/2021/texmf-dist/tex/generic/pgf/systemlayer/pgfsys-common-p
df.def
File: pgfsys-common-pdf.def 2021/05/15 v3.1.9a (3.1.9a)
)))
(/usr/local/texlive/2021/texmf-dist/tex/generic/pgf/systemlayer/pgfsyssoftpath.
code.tex
File: pgfsyssoftpath.code.tex 2021/05/15 v3.1.9a (3.1.9a)
\pgfsyssoftpath@smallbuffer@items=\count301
\pgfsyssoftpath@bigbuffer@items=\count302
)
(/usr/local/texlive/2021/texmf-dist/tex/generic/pgf/systemlayer/pgfsysprotocol.
code.tex
File: pgfsysprotocol.code.tex 2021/05/15 v3.1.9a (3.1.9a)
)) (/usr/local/texlive/2021/texmf-dist/tex/latex/xcolor/xcolor.sty
Package: xcolor 2016/05/11 v2.12 LaTeX color extensions (UK)

(/usr/local/texlive/2021/texmf-dist/tex/latex/graphics-cfg/color.cfg
File: color.cfg 2016/01/02 v1.6 sample color configuration
)
Package xcolor Info: Driver file: pdftex.def on input line 225.
LaTeX Info: Redefining \color on input line 709.
Package xcolor Info: Model `cmy' substituted by `cmy0' on input line 1348.
Package xcolor Info: Model `hsb' substituted by `rgb' on input line 1352.
Package xcolor Info: Model `RGB' extended on input line 1364.
Package xcolor Info: Model `HTML' substituted by `rgb' on input line 1366.
Package xcolor Info: Model `Hsb' substituted by `hsb' on input line 1367.
Package xcolor Info: Model `tHsb' substituted by `hsb' on input line 1368.
Package xcolor Info: Model `HSB' substituted by `hsb' on input line 1369.
Package xcolor Info: Model `Gray' substituted by `gray' on input line 1370.
Package xcolor Info: Model `wave' substituted by `hsb' on input line 1371.
)
(/usr/local/texlive/2021/texmf-dist/tex/generic/pgf/basiclayer/pgfcore.code.tex
Package: pgfcore 2021/05/15 v3.1.9a (3.1.9a)
(/usr/local/texlive/2021/texmf-dist/tex/generic/pgf/math/pgfmath.code.tex
(/usr/local/texlive/2021/texmf-dist/tex/generic/pgf/math/pgfmathcalc.code.tex
(/usr/local/texlive/2021/texmf-dist/tex/generic/pgf/math/pgfmathutil.code.tex)
(/usr/local/texlive/2021/texmf-dist/tex/generic/pgf/math/pgfmathparser.code.tex
\pgfmath@dimen=\dimen183
\pgfmath@count=\count303
\pgfmath@box=\box64
\pgfmath@toks=\toks38
\pgfmath@stack@operand=\toks39
\pgfmath@stack@operation=\toks40
)
(/usr/local/texlive/2021/texmf-dist/tex/generic/pgf/math/pgfmathfunctions.code.
tex
(/usr/local/texlive/2021/texmf-dist/tex/generic/pgf/math/pgfmathfunctions.basic
.code.tex)
(/usr/local/texlive/2021/texmf-dist/tex/generic/pgf/math/pgfmathfunctions.trigo
nometric.code.tex)
(/usr/local/texlive/2021/texmf-dist/tex/generic/pgf/math/pgfmathfunctions.rando
m.code.tex)
(/usr/local/texlive/2021/texmf-dist/tex/generic/pgf/math/pgfmathfunctions.compa
rison.code.tex)
(/usr/local/texlive/2021/texmf-dist/tex/generic/pgf/math/pgfmathfunctions.base.
code.tex)
(/usr/local/texlive/2021/texmf-dist/tex/generic/pgf/math/pgfmathfunctions.round
.code.tex)
(/usr/local/texlive/2021/texmf-dist/tex/generic/pgf/math/pgfmathfunctions.misc.
code.tex)
(/usr/local/texlive/2021/texmf-dist/tex/generic/pgf/math/pgfmathfunctions.integ
erarithmetics.code.tex)))
(/usr/local/texlive/2021/texmf-dist/tex/generic/pgf/math/pgfmathfloat.code.tex
\c@pgfmathroundto@lastzeros=\count304
)) (/usr/local/texlive/2021/texmf-dist/tex/generic/pgf/math/pgfint.code.tex)
(/usr/local/texlive/2021/texmf-dist/tex/generic/pgf/basiclayer/pgfcorepoints.co
de.tex
File: pgfcorepoints.code.tex 2021/05/15 v3.1.9a (3.1.9a)
\pgf@picminx=\dimen184
\pgf@picmaxx=\dimen185
\pgf@picminy=\dimen186
\pgf@picmaxy=\dimen187
\pgf@pathminx=\dimen188
\pgf@pathmaxx=\dimen189
\pgf@pathminy=\dimen190
\pgf@pathmaxy=\dimen191
\pgf@xx=\dimen192
\pgf@xy=\dimen193
\pgf@yx=\dimen194
\pgf@yy=\dimen195
\pgf@zx=\dimen196
\pgf@zy=\dimen197
)
(/usr/local/texlive/2021/texmf-dist/tex/generic/pgf/basiclayer/pgfcorepathconst
ruct.code.tex
File: pgfcorepathconstruct.code.tex 2021/05/15 v3.1.9a (3.1.9a)
\pgf@path@lastx=\dimen198
\pgf@path@lasty=\dimen256
)
(/usr/local/texlive/2021/texmf-dist/tex/generic/pgf/basiclayer/pgfcorepathusage
.code.tex
File: pgfcorepathusage.code.tex 2021/05/15 v3.1.9a (3.1.9a)
\pgf@shorten@end@additional=\dimen257
\pgf@shorten@start@additional=\dimen258
)
(/usr/local/texlive/2021/texmf-dist/tex/generic/pgf/basiclayer/pgfcorescopes.co
de.tex
File: pgfcorescopes.code.tex 2021/05/15 v3.1.9a (3.1.9a)
\pgfpic=\box65
\pgf@hbox=\box66
\pgf@layerbox@main=\box67
\pgf@picture@serial@count=\count305
)
(/usr/local/texlive/2021/texmf-dist/tex/generic/pgf/basiclayer/pgfcoregraphicst
ate.code.tex
File: pgfcoregraphicstate.code.tex 2021/05/15 v3.1.9a (3.1.9a)
\pgflinewidth=\dimen259
)
(/usr/local/texlive/2021/texmf-dist/tex/generic/pgf/basiclayer/pgfcoretransform
ations.code.tex
File: pgfcoretransformations.code.tex 2021/05/15 v3.1.9a (3.1.9a)
\pgf@pt@x=\dimen260
\pgf@pt@y=\dimen261
\pgf@pt@temp=\dimen262
)
(/usr/local/texlive/2021/texmf-dist/tex/generic/pgf/basiclayer/pgfcorequick.cod
e.tex
File: pgfcorequick.code.tex 2021/05/15 v3.1.9a (3.1.9a)
)
(/usr/local/texlive/2021/texmf-dist/tex/generic/pgf/basiclayer/pgfcoreobjects.c
ode.tex
File: pgfcoreobjects.code.tex 2021/05/15 v3.1.9a (3.1.9a)
)
(/usr/local/texlive/2021/texmf-dist/tex/generic/pgf/basiclayer/pgfcorepathproce
ssing.code.tex
File: pgfcorepathprocessing.code.tex 2021/05/15 v3.1.9a (3.1.9a)
)
(/usr/local/texlive/2021/texmf-dist/tex/generic/pgf/basiclayer/pgfcorearrows.co
de.tex
File: pgfcorearrows.code.tex 2021/05/15 v3.1.9a (3.1.9a)
\pgfarrowsep=\dimen263
)
(/usr/local/texlive/2021/texmf-dist/tex/generic/pgf/basiclayer/pgfcoreshade.cod
e.tex
File: pgfcoreshade.code.tex 2021/05/15 v3.1.9a (3.1.9a)
\pgf@max=\dimen264
\pgf@sys@shading@range@num=\count306
\pgf@shadingcount=\count307
)
(/usr/local/texlive/2021/texmf-dist/tex/generic/pgf/basiclayer/pgfcoreimage.cod
e.tex
File: pgfcoreimage.code.tex 2021/05/15 v3.1.9a (3.1.9a)

(/usr/local/texlive/2021/texmf-dist/tex/generic/pgf/basiclayer/pgfcoreexternal.
code.tex
File: pgfcoreexternal.code.tex 2021/05/15 v3.1.9a (3.1.9a)
\pgfexternal@startupbox=\box68
))
(/usr/local/texlive/2021/texmf-dist/tex/generic/pgf/basiclayer/pgfcorelayers.co
de.tex
File: pgfcorelayers.code.tex 2021/05/15 v3.1.9a (3.1.9a)
)
(/usr/local/texlive/2021/texmf-dist/tex/generic/pgf/basiclayer/pgfcoretranspare
ncy.code.tex
File: pgfcoretransparency.code.tex 2021/05/15 v3.1.9a (3.1.9a)
)
(/usr/local/texlive/2021/texmf-dist/tex/generic/pgf/basiclayer/pgfcorepatterns.
code.tex
File: pgfcorepatterns.code.tex 2021/05/15 v3.1.9a (3.1.9a)
)
(/usr/local/texlive/2021/texmf-dist/tex/generic/pgf/basiclayer/pgfcorerdf.code.
tex
File: pgfcorerdf.code.tex 2021/05/15 v3.1.9a (3.1.9a)
)))
(/usr/local/texlive/2021/texmf-dist/tex/generic/pgf/modules/pgfmoduleshapes.cod
e.tex
File: pgfmoduleshapes.code.tex 2021/05/15 v3.1.9a (3.1.9a)
\pgfnodeparttextbox=\box69
)
(/usr/local/texlive/2021/texmf-dist/tex/generic/pgf/modules/pgfmoduleplot.code.
tex
File: pgfmoduleplot.code.tex 2021/05/15 v3.1.9a (3.1.9a)
)
(/usr/local/texlive/2021/texmf-dist/tex/latex/pgf/compatibility/pgfcomp-version
-0-65.sty
Package: pgfcomp-version-0-65 2021/05/15 v3.1.9a (3.1.9a)
\pgf@nodesepstart=\dimen265
\pgf@nodesepend=\dimen266
)
(/usr/local/texlive/2021/texmf-dist/tex/latex/pgf/compatibility/pgfcomp-version
-1-18.sty
Package: pgfcomp-version-1-18 2021/05/15 v3.1.9a (3.1.9a)
))
(/usr/local/texlive/2021/texmf-dist/tex/latex/pgf/utilities/pgffor.sty
(/usr/local/texlive/2021/texmf-dist/tex/latex/pgf/utilities/pgfkeys.sty
(/usr/local/texlive/2021/texmf-dist/tex/generic/pgf/utilities/pgfkeys.code.tex)
) (/usr/local/texlive/2021/texmf-dist/tex/latex/pgf/math/pgfmath.sty
(/usr/local/texlive/2021/texmf-dist/tex/generic/pgf/math/pgfmath.code.tex))
(/usr/local/texlive/2021/texmf-dist/tex/generic/pgf/utilities/pgffor.code.tex
Package: pgffor 2021/05/15 v3.1.9a (3.1.9a)

(/usr/local/texlive/2021/texmf-dist/tex/generic/pgf/math/pgfmath.code.tex)
\pgffor@iter=\dimen267
\pgffor@skip=\dimen268
\pgffor@stack=\toks41
\pgffor@toks=\toks42
))
(/usr/local/texlive/2021/texmf-dist/tex/generic/pgf/frontendlayer/tikz/tikz.cod
e.tex
Package: tikz 2021/05/15 v3.1.9a (3.1.9a)

(/usr/local/texlive/2021/texmf-dist/tex/generic/pgf/libraries/pgflibraryplothan
dlers.code.tex
File: pgflibraryplothandlers.code.tex 2021/05/15 v3.1.9a (3.1.9a)
\pgf@plot@mark@count=\count308
\pgfplotmarksize=\dimen269
)
\tikz@lastx=\dimen270
\tikz@lasty=\dimen271
\tikz@lastxsaved=\dimen272
\tikz@lastysaved=\dimen273
\tikz@lastmovetox=\dimen274
\tikz@lastmovetoy=\dimen275
\tikzleveldistance=\dimen276
\tikzsiblingdistance=\dimen277
\tikz@figbox=\box70
\tikz@figbox@bg=\box71
\tikz@tempbox=\box72
\tikz@tempbox@bg=\box73
\tikztreelevel=\count309
\tikznumberofchildren=\count310
\tikznumberofcurrentchild=\count311
\tikz@fig@count=\count312

(/usr/local/texlive/2021/texmf-dist/tex/generic/pgf/modules/pgfmodulematrix.cod
e.tex
File: pgfmodulematrix.code.tex 2021/05/15 v3.1.9a (3.1.9a)
\pgfmatrixcurrentrow=\count313
\pgfmatrixcurrentcolumn=\count314
\pgf@matrix@numberofcolumns=\count315
)
\tikz@expandcount=\count316

(/usr/local/texlive/2021/texmf-dist/tex/generic/pgf/frontendlayer/tikz/librarie
s/tikzlibrarytopaths.code.tex
File: tikzlibrarytopaths.code.tex 2021/05/15 v3.1.9a (3.1.9a)
)))
(/usr/local/texlive/2021/texmf-dist/tex/latex/enumitem/enumitem.sty
Package: enumitem 2019/06/20 v3.9 Customized lists
\labelindent=\skip60
\enit@outerparindent=\dimen278
\enit@toks=\toks43
\enit@inbox=\box74
\enit@count@id=\count317
\enitdp@description=\count318
)
(/usr/local/texlive/2021/texmf-dist/tex/latex/cleveref/cleveref.sty
Package: cleveref 2018/03/27 v0.21.4 Intelligent cross-referencing
Package cleveref Info: `hyperref' support loaded on input line 2370.
LaTeX Info: Redefining \cref on input line 2370.
LaTeX Info: Redefining \Cref on input line 2370.
LaTeX Info: Redefining \crefrange on input line 2370.
LaTeX Info: Redefining \Crefrange on input line 2370.
LaTeX Info: Redefining \cpageref on input line 2370.
LaTeX Info: Redefining \Cpageref on input line 2370.
LaTeX Info: Redefining \cpagerefrange on input line 2370.
LaTeX Info: Redefining \Cpagerefrange on input line 2370.
LaTeX Info: Redefining \labelcref on input line 2370.
LaTeX Info: Redefining \labelcpageref on input line 2370.
Package cleveref Info: `amsthm' support loaded on input line 3026.
Package cleveref Info: always capitalise cross-reference names on input line 78
30.
Package cleveref Info: always capitalise cross-reference names on input line 78
52.
)
\c@theorem=\count319
Package translations Info: No language package found. I am going to use `englis
h' as default language. on input line 50.

(./Supplementary material.aux)
\openout1 = `"Supplementary material.aux"'.

LaTeX Font Info:    Checking defaults for OML/cmm/m/it on input line 50.
LaTeX Font Info:    ... okay on input line 50.
LaTeX Font Info:    Checking defaults for OMS/cmsy/m/n on input line 50.
LaTeX Font Info:    ... okay on input line 50.
LaTeX Font Info:    Checking defaults for OT1/cmr/m/n on input line 50.
LaTeX Font Info:    ... okay on input line 50.
LaTeX Font Info:    Checking defaults for T1/cmr/m/n on input line 50.
LaTeX Font Info:    ... okay on input line 50.
LaTeX Font Info:    Checking defaults for TS1/cmr/m/n on input line 50.
LaTeX Font Info:    ... okay on input line 50.
LaTeX Font Info:    Checking defaults for OMX/cmex/m/n on input line 50.
LaTeX Font Info:    ... okay on input line 50.
LaTeX Font Info:    Checking defaults for U/cmr/m/n on input line 50.
LaTeX Font Info:    ... okay on input line 50.
LaTeX Font Info:    Checking defaults for PD1/pdf/m/n on input line 50.
LaTeX Font Info:    ... okay on input line 50.
LaTeX Font Info:    Checking defaults for PU/pdf/m/n on input line 50.
LaTeX Font Info:    ... okay on input line 50.
LaTeX Font Info:    Trying to load font information for U+msa on input line 50.


(/usr/local/texlive/2021/texmf-dist/tex/latex/amsfonts/umsa.fd
File: umsa.fd 2013/01/14 v3.01 AMS symbols A
)
LaTeX Font Info:    Trying to load font information for U+msb on input line 50.


(/usr/local/texlive/2021/texmf-dist/tex/latex/amsfonts/umsb.fd
File: umsb.fd 2013/01/14 v3.01 AMS symbols B
)
(/usr/local/texlive/2021/texmf-dist/tex/latex/translations/translations-basic-d
ictionary-english.trsl
File: translations-basic-dictionary-english.trsl (english translation file `tra
nslations-basic-dictionary')
)
Package translations Info: loading dictionary `translations-basic-dictionary' f
or `english'. on input line 50.

(/usr/local/texlive/2021/texmf-dist/tex/context/base/mkii/supp-pdf.mkii
[Loading MPS to PDF converter (version 2006.09.02).]
\scratchcounter=\count320
\scratchdimen=\dimen279
\scratchbox=\box75
\nofMPsegments=\count321
\nofMParguments=\count322
\everyMPshowfont=\toks44
\MPscratchCnt=\count323
\MPscratchDim=\dimen280
\MPnumerator=\count324
\makeMPintoPDFobject=\count325
\everyMPtoPDFconversion=\toks45
) (/usr/local/texlive/2021/texmf-dist/tex/latex/epstopdf-pkg/epstopdf-base.sty
Package: epstopdf-base 2020-01-24 v2.11 Base part for package epstopdf

(/usr/local/texlive/2021/texmf-dist/tex/latex/grfext/grfext.sty
Package: grfext 2019/12/03 v1.3 Manage graphics extensions (HO)
)
Package epstopdf-base Info: Redefining graphics rule for `.eps' on input line 4
85.
Package grfext Info: Graphics extension search list:
(grfext)             [.pdf,.png,.jpg,.mps,.jpeg,.jbig2,.jb2,.PDF,.PNG,.JPG,.JPE
G,.JBIG2,.JB2,.eps]
(grfext)             \AppendGraphicsExtensions on input line 504.

(/usr/local/texlive/2021/texmf-dist/tex/latex/latexconfig/epstopdf-sys.cfg
File: epstopdf-sys.cfg 2010/07/13 v1.3 Configuration of (r)epstopdf for TeX Liv
e
))
Package caption Info: Begin \AtBeginDocument code.
Package caption Info: hyperref package is loaded.
Package caption Info: End \AtBeginDocument code.
Package hyperref Info: Option `colorlinks' set `true' on input line 50.
Package hyperref Info: Link coloring ON on input line 50.

(/usr/local/texlive/2021/texmf-dist/tex/latex/hyperref/nameref.sty
Package: nameref 2021-04-02 v2.47 Cross-referencing by name of section

(/usr/local/texlive/2021/texmf-dist/tex/latex/refcount/refcount.sty
Package: refcount 2019/12/15 v3.6 Data extraction from label references (HO)
)
(/usr/local/texlive/2021/texmf-dist/tex/generic/gettitlestring/gettitlestring.s
ty
Package: gettitlestring 2019/12/15 v1.6 Cleanup title references (HO)
)
\c@section@level=\count326
)
LaTeX Info: Redefining \ref on input line 50.
LaTeX Info: Redefining \pageref on input line 50.
LaTeX Info: Redefining \nameref on input line 50.
 (./Supplementary material.out) (./Supplementary material.out)
\@outlinefile=\write4
\openout4 = `"Supplementary material.out"'.

 [1{/usr/local/texlive/2021/texmf-var/fonts/map/pdftex/updmap/pdftex.map}] [2] 
[3] [4]
[5] (./Supplementary material.aux)

LaTeX Warning: Label(s) may have changed. Rerun to get cross-references right.


Package rerunfilecheck Warning: File `"Supplementary material".out' has changed
.
(rerunfilecheck)                Rerun to get outlines right
(rerunfilecheck)                or use package `bookmark'.

Package rerunfilecheck Info: Checksums for `"Supplementary material".out':
(rerunfilecheck)             Before: BA92D410561C5D3C59F2F71D41B2F30F;84
(rerunfilecheck)             After:  764E102BFA5A3733512FE4CADC44FC90;84.
 ) 
Here is how much of TeX's memory you used:
 27703 strings out of 478542
 545746 string characters out of 5850387
 842343 words of memory out of 5000000
 45073 multiletter control sequences out of 15000+600000
 409184 words of font info for 50 fonts, out of 8000000 for 9000
 1302 hyphenation exceptions out of 8191
 102i,19n,108p,458b,837s stack positions out of 5000i,500n,10000p,200000b,80000s
pdfTeX warning (dest): name{section*.6} has been referenced but does not exis
t, replaced by a fixed one

</usr/local/texlive/2021/texmf-dist/fonts/type1/public/amsfonts/cm/cmbx10.pfb><
/usr/local/texlive/2021/texmf-dist/fonts/type1/public/amsfonts/cm/cmcsc10.pfb><
/usr/local/texlive/2021/texmf-dist/fonts/type1/public/amsfonts/cm/cmex10.pfb></
usr/local/texlive/2021/texmf-dist/fonts/type1/public/amsfonts/cm/cmmi10.pfb></u
sr/local/texlive/2021/texmf-dist/fonts/type1/public/amsfonts/cm/cmmi5.pfb></usr
/local/texlive/2021/texmf-dist/fonts/type1/public/amsfonts/cm/cmmi7.pfb></usr/l
ocal/texlive/2021/texmf-dist/fonts/type1/public/amsfonts/cm/cmr10.pfb></usr/loc
al/texlive/2021/texmf-dist/fonts/type1/public/amsfonts/cm/cmr5.pfb></usr/local/
texlive/2021/texmf-dist/fonts/type1/public/amsfonts/cm/cmr7.pfb></usr/local/tex
live/2021/texmf-dist/fonts/type1/public/amsfonts/cm/cmr8.pfb></usr/local/texliv
e/2021/texmf-dist/fonts/type1/public/amsfonts/cm/cmsy10.pfb></usr/local/texlive
/2021/texmf-dist/fonts/type1/public/amsfonts/cm/cmsy7.pfb></usr/local/texlive/2
021/texmf-dist/fonts/type1/public/amsfonts/cm/cmti10.pfb></usr/local/texlive/20
21/texmf-dist/fonts/type1/public/amsfonts/symbols/msam10.pfb>
Output written on "Supplementary material.pdf" (5 pages, 182576 bytes).
PDF statistics:
 123 PDF objects out of 1000 (max. 8388607)
 87 compressed objects within 1 object stream
 13 named destinations out of 1000 (max. 500000)
 33 words of extra memory for PDF output out of 10000 (max. 10000000)
