# Supplementary material for: Updated fiducial distribution of parameters in the associated delta-lognormal population
Source: PLoS One. 2024 Jun 5;19(6):e0298307. doi: 10.1371/journal.pone.0298307 (PMC11152293; doi:10.1371/journal.pone.0298307)
Supplement: S1 File — (ZIP) [file pone.0298307.s001.zip › Supplementary/Supplementary material.aux]

\relax 
\providecommand\hyper@newdestlabel[2]{}
\@ifundefined{amsrefs@bibcite}{}{\let\bibcite\amsrefs@bibcite}
\bibstyle{amsrn}
\providecommand\HyperFirstAtBeginDocument{\AtBeginDocument}
\HyperFirstAtBeginDocument{\ifx\hyper@anchor\@undefined
\global\let\oldcontentsline\contentsline
\gdef\contentsline#1#2#3#4{\oldcontentsline{#1}{#2}{#3}}
\global\let\oldnewlabel\newlabel
\gdef\newlabel#1#2{\newlabelxx{#1}#2}
\gdef\newlabelxx#1#2#3#4#5#6{\oldnewlabel{#1}{{#2}{#3}}}
\AtEndDocument{\ifx\hyper@anchor\@undefined
\let\contentsline\oldcontentsline
\let\newlabel\oldnewlabel
\fi}
\fi}
\global\let\hyper@last\relax 
\gdef\HyperFirstAtBeginDocument#1{#1}
\providecommand\HyField@AuxAddToFields[1]{}
\providecommand\HyField@AuxAddToCoFields[2]{}
\@writefile{toc}{\contentsline {section}{\tocsection {}{}{Appendix}}{1}{section*.1}\protected@file@percent }
\newlabel{FM}{{1}{2}{Appendix}{equation.0.1}{}}
\newlabel{FM@cref}{{[equation][1][]1}{[1][2][]2}}
\newlabel{UFN}{{2}{4}{Appendix}{equation.0.2}{}}
\newlabel{UFN@cref}{{[equation][2][]2}{[1][4][]4}}
\newlabel{UFN2}{{3}{4}{Appendix}{equation.0.3}{}}
\newlabel{UFN2@cref}{{[equation][3][]3}{[1][4][]4}}
\newlabel{UFN1}{{4}{4}{Appendix}{equation.0.4}{}}
\newlabel{UFN1@cref}{{[equation][4][]4}{[1][4][]4}}
\newlabel{tocindent-1}{0pt}
\newlabel{tocindent0}{12.7778pt}
\newlabel{tocindent1}{0pt}
\newlabel{tocindent2}{0pt}
\newlabel{tocindent3}{0pt}
\newlabel{gamma}{{5}{5}{Appendix}{equation.0.5}{}}
\newlabel{gamma@cref}{{[equation][5][]5}{[1][5][]5}}
\gdef \@abspage@last{5}
