# Supplementary material for: Updated fiducial distribution of parameters in the associated delta-lognormal population
Source: PLoS One. 2024 Jun 5;19(6):e0298307. doi: 10.1371/journal.pone.0298307 (PMC11152293; doi:10.1371/journal.pone.0298307)
Supplement: S1 File — (ZIP) [file pone.0298307.s001.zip › Supplementary/Supplementary material.out]

\BOOKMARK [1][-]{section*.1}{\376\377\000A\000p\000p\000e\000n\000d\000i\000x}{}% 1
